# Supplementary material for: Association between Prenatal Exposure to Household Pesticides and Neonatal Weight and Length Growth in the Japan Environment and Children’s Study
Source: Int J Environ Res Public Health. 2020 Jun 26;17(12):4608. doi: 10.3390/ijerph17124608 (PMC7344403; doi:10.3390/ijerph17124608)
Supplement: Supplementary file 1 [file ijerph-17-04608-s001.xlsx]

## Sheet: Table1
				Table 1. Maternal and child characteristics.
				Variables	Total		The use of pesticides
							Never		Once or more
					n = 93,718		n = 17,477		n = 76,241
				Children
				Sex	n	(%)	n	(%)	n	(%)
				male	48007	51.2	8915	51	39092	51.3
				female	45707	48.8	8560	49	37147	48.7
				missing	4		2		2
				Feeding methods	n	(%)	n	(%)	n	(%)
				breastfeeding only	39201	41.8	7490	42.9	31711	41.6
				mixed feeding	51614	55.1	9340	53.4	42274	55.4
				infant formula only	1325	1.4	295	1.7	1030	1.4
				missing	1578		352		1226
				Body sizes	mean	±SD	mean	±SD	mean	±SD
				birth weight (g)	3026.45	413.194	3020.76	413.046	3027.76	413.219
				missing	61		11		50
				birth length (cm)	48.951	2.1755	48.912	2.1878	48.961	2.1726
				missing	396		67		329
				weight change for a month after birth (g)	1098.93	375.64	1107.24	374.827	1097.02	375.803
				missing	1363		218		1145
				length change for a month after birth (cm)	4.2681	1.7572	4.3558	1.75922	4.2479	1.75612
				missing	2441		404		2037
				Results of congenital metabolic disorder tests	n	(%)	n	(%)	n	(%)
				normal	89436	95.4	16631	95.2	72805	95.5
				reexamination needed	875	0.9	177	1	698	0.9
				detailed examination needed	106	0.1	20	0.1	86	0.1
				diagnosis confirmed	200	0.2	17	0.1	183	0.2
				missing	3101		632		2469
				SD: standard deviation
				Disease currently receiving medical treatment	n	(%)	n	(%)	n	(%)
				no	80611	86	15063	86.2	65548	86
				yes	9956	10.6	1711	9.8	8245	10.8
				missing	3151	3.4	703	4	2448	3.2
				Mothers
				Age (years)	n	(%)	n	(%)	n	(%)
				<20	972	1	318	1.8	654	0.9
				20-29	34757	37.1	7466	42.7	27291	35.8
				30-39	49167	52.5	8168	46.7	40999	53.8
				≥40	3126	3.3	509	2.9	2617	3.4
				missing	5696		1016		4680
				Body mass index before pregnancy (kg/m²)	n	(%)	n	(%)	n	(%)
				<18.5	14609	15.6	2917	16.7	11692	15.3
				18.5-24.9	68807	73.4	12536	71.7	56271	73.8
				≥25.0	10242	10.9	2007	11.5	8235	10.8
				missing	60		17		43
				Weight change during pregnancy (kg)	mean	±SD	mean	±SD	mean	±SD
					10.2119	3.98016	10.3945	4.11215	10.1706	3.94851
				missing	7698		1594		6104
				Placental weight (g)	mean	±SD	mean	±SD	mean	±SD
					559.41	106.919	559.15	105.408	559.47	107.262
				missing	3436		720		2716
				Parity	n	(%)	n	(%)	n	(%)
				0	36930	39.4	7709	44.1	29221	38.3
				≥1	54584	58.2	9251	52.9	45333	59.5
				missing	2204		517		1687
				Smoking history	n	(%)	n	(%)	n	(%)
				non-smokers	53784	57.4	9801	56.1	43983	57.7
				ex-smokers who quit before pregnancy	22191	23.7	3749	21.5	18442	24.2
				ex-smokers who quit during early pregnancy	12712	13.6	2764	15.8	9948	13
				current smokers	4284	4.6	1007	5.8	3277	4.3
				missing	747		156		591
				Alcohol consumption	n	(%)	n	(%)	n	(%)
				non-drinkers	31169	33.3	5916	33.9	25253	33.1
				ex-drinkers who quit before pregnancy	15945	17	2875	16.5	13070	17.1
				ex-drinkers who quit during early pregnancy	43239	46.1	8112	46.4	35127	46.1
				current drinkers	2620	2.8	431	2.5	2189	2.9
				missing	745		143		602
				Gestational age (day)	mean	±SD	mean	±SD	mean	±SD
					274.803	10.6578	274.805	10.7986	274.802	10.6253
				missing	34		11		23
				Annual household income (million Japanese yen)	n	(%)	n	(%)	n	(%)
				<2	4954	5.3	1156	6.6	3798	5
				2-<4	30267	32.3	5968	34.1	24299	31.9
				4-<6	28801	30.7	5136	29.4	23665	31
				6-<8	13912	14.8	2413	13.8	11499	15.1
				8-<10	5687	6.1	965	5.5	4722	6.2
				≥10	3718	4	581	3.3	3137	4.1
				missing	6379		1258		5121
				Gestational diabetes	n	(%)	n	(%)	n	(%)
				no	91186	97.3	17048	97.5	74138	97.2
				yes	2532	2.7	429	2.5	2103	2.8
				missing	0		0		0
				SD: standard deviation
				Hypertensive disorders of pregnancy	n	(%)	n	(%)	n	(%)
				no	90834	96.9	16947	97	73887	96.9
				yes	2884	3.1	530	3	2354	3.1
				missing	0		0		0
				Mode of delivery	n	(%)	n	(%)	n	(%)
				spontaneous delivery	53897	57.5	9838	56.3	44059	57.8
				induced delivery	16639	17.8	3296	18.9	13343	17.5
				forceps delivery/vacuum extraction	5408	5.8	1040	6	4368	5.7
				cesarean delivery	17547	18.7	3261	18.7	14286	18.7
				missing	227		42		185
				The date of completing the questionnaire	n	(%)	n	(%)	n	(%)
				January-February	14662	15.6	3462	19.8	11200	14.7
				March-April	15835	16.9	4961	28.4	10874	14.3
				May-June	18491	19.7	4116	23.6	14375	18.9
				July-August	16843	18	1900	10.9	14943	19.6
				September-October	14287	15.2	1290	7.4	12997	17
				November-December	13600	14.5	1748	10	11852	15.5
				missing	0		0		0
				Normal temperature by residential area	n	(%)	n	(%)	n	(%)
				<9.0℃ (Hokkaido)	7477	8	2978	17	4499	5.9
				11.9-13.0℃ (Miyagi, Fukushima, and Nagano)	22905	24.4	4006	22.9	18899	24.8
				14.1-14.9℃ (Yamanashi, Toyama, and Tottori)	12154	13	2074	11.9	10080	13.2
				15.7-15.9℃ (Chiba, Kanagawa, Aichi, and Kyoto)	19935	21.3	3011	17.2	16924	22.2
				16.7-16.9℃ (Osaka, Hyogo, and Kumamoto)	14978	16	2453	14	12525	16.4
				17.0-17.4℃ (Kochi, Fukuoka, and Miyazaki)	15450	16.5	2843	16.3	12607	16.5
				≥23.0℃ (Okinawa)	819	0.9	112	0.6	707	0.9
				missing	0		0		0
				SD: standard deviation

## Sheet: Table2
	Table 2. Differences in neonate body sizes (birth weight and birth length) according to the frequency of pesticide use during pregnancy.
					Birth weight (g)								Birth length (cm)
	Pesticides		Frequency of use		n	Mean1)	SE2)	p	ηp²	q	post-hoc3)		n	Mean1)	SE2)	p	ηp²	q	post-hoc3)
	a) Indoor insecticide sprays	1	never		47889	3031.36	1.194	0.449236	3.7e-05	0.588285			47823	48.976	0.008	0.022142	0.000135	0.0811873
		2	occasionally		18917	3032.17	1.908						18895	48.945	0.012
		3	sometimes		3902	3028.35	4.189						3894	48.927	0.027
		4	everyday		408	3049.05	12.73						407	49.106	0.082
	b) Mosquito coils/mats	1	never		48362	3032.04	1.197	0.170847	7.1e-05	0.341761			48288	48.98	0.008	<0.01	0.000186	0.02098
		2	occasionally		6773	3032.87	3.143						6768	48.928	0.02
		3	sometimes		9538	3026.2	2.69						9527	48.92	0.017				3<1
		4	everyday		6443	3033.98	3.284						6436	48.971	0.021
	c) Liquid insecticides	1	never		70635	3031.56	0.963	0.318757	4.9e-05	0.515636			70538	48.966	0.006	0.97382	<0.00001	0.97382
		2	occasionally		392	3030.12	12.973						392	48.967	0.083
		3	sometimes		71	3018	30.424						71	49.057	0.196
		4	everyday		18	2921.75	60.343						18	48.992	0.388
	d) Herbicides/gardening pesticides	1	never		64863	3031.59	1.006	0.303821	5.1e-05	0.515427			64776	48.965	0.006	0.419078	4e-05	0.562178
		2	occasionally		5898	3030.77	3.383						5888	48.967	0.022
		3	sometimes		288	3042.52	15.114						288	49.126	0.097
		4	everyday		67	2976.94	31.279						67	49.034	0.201
	e) Insect repellents on clothes/skin	1	never		53378	3031.41	1.136	0.902196	8e-06	0.918903			53298	48.959	0.007	0.044989	0.000113	0.137466
		2	occasionally		12289	3031.2	2.396						12278	48.967	0.015
		3	sometimes		5075	3033.73	3.755						5070	49.026	0.024
		4	everyday		374	3025.88	13.307						373	49.073	0.086
	f) Moth repellents for clothes	1	never		28923	3031.02	1.52	0.853138	<0.00001	0.918903			28876	48.937	0.01	<0.01	0.000208	<0.01	1<2,3
		2	sometimes		26823	3032.2	1.566						26793	48.982	0.01
		3	continuously		15370	3031.24	2.082						15350	48.993	0.013
	g) Fumigation insecticides	1	no		66433	3032.27	0.993	<0.01	0.000125	0.0158455			66343	48.97	0.006	0.0169	8e-05	0.0663929
		2	yes		4683	3020.72	3.748				2<1		4676	48.91	0.024
	1) Means are estimated marginal means calculated by ANCOVA.
	2) SE: standard error.
	3) Post hoc Bonferroni tests were applied in case of significant intergroup differences q < 0.05, adjusted using the Benjamini‐Hochberg method for false detection rate.

## Sheet: Table3
	Table 3. Differences in neonate body sizes (weight change and length change) according to the frequency of pesticide use during pregnancy.
					Weight change (g)								length change (cm)
	Pesticides		Frequency of use		n	Mean1)	SE2)	p	ηp²	q	post-hoc3)		n	Mean1)	SE2)	p	ηp²	q	post-hoc3)
	a) Indoor insecticide sprays	1	never		46175	1098.45	1.677	0.152527	7.7e-05	0.322653			45755	4.281	0.007	0.011921	0.000161	0.0546379
		2	occasionally		18259	1092.23	2.678						18082	4.235	0.012
		3	sometimes		3758	1088.45	5.887						3707	4.257	0.026
		4	everyday		394	1095.8	17.865						388	4.295	0.079
	b) Mosquito coils/mats	1	never		46622	1096.67	1.681	0.790194	1.5e-05	0.908837			46230	4.295	0.007	<0.01	0.000591	<0.01
		2	occasionally		6531	1095.58	4.412						6460	4.234	0.019				2<1
		3	sometimes		9214	1097.37	3.775						9107	4.202	0.017				3<1
		4	everyday		6219	1091.97	4.609						6135	4.194	0.02				4<1
	c) Liquid insecticides	1	never		68123	1096.2	1.352	0.409858	4.2e-05	0.562178			67484	4.268	0.006	0.880457	1e-05	0.918903
		2	occasionally		375	1105.29	18.289						363	4.299	0.081
		3	sometimes		70	1115.26	42.256						67	4.144	0.189
		4	everyday		18	966.494	83.217						18	4.158	0.365
	d) Herbicides/gardening pesticides	1	never		62543	1096.85	1.413	0.108885	8.8e-05	0.269306			61989	4.27	0.006	0.265886	5.8e-05	0.471733
		2	occasionally		5699	1088.23	4.747						5605	4.238	0.021
		3	sometimes		278	1103.05	21.216						273	4.347	0.094
		4	everyday		66	1170.25	43.459						65	4.473	0.192
	e) Insect repellents on clothes/skin	1	never		51440	1098.59	1.596	<0.01	0.000235	0.00646556			50969	4.29	0.007	<0.01	0.000566	<0.01
		2	occasionally		11904	1084.23	3.357				2<1		11766	4.191	0.015				2<1
		3	sometimes		4882	1099.5	5.277						4840	4.215	0.023				3<1
		4	everyday		360	1112.05	18.702						357	4.297	0.082
	f) Moth repellents for clothes	1	never		27737	1093.09	2.14	0.132879	5.9e-05	0.304514			27453	4.272	0.009	0.71039	1e-05	0.868254
		2	sometimes		25961	1099.25	2.196						25737	4.268	0.01
		3	continuously		14888	1096.81	2.917						14742	4.259	0.013
	g) Fumigation insecticides	1	no		64080	1095.57	1.394	0.063646	5e-05	0.175027			63462	4.267	0.006	0.793167	<0.00001	0.908837
		2	yes		4506	1105.68	5.269						4470	4.273	0.023
	1) Means are estimated marginal means calculated by ANCOVA.
	2) SE: standard error.
	3) Post hoc Bonferroni tests were applied in case of significant intergroup differences q < 0.05, adjusted using the Benjamini‐Hochberg method for false detection rate.

## Sheet: Table4
Table 4. Associations between maternal pesticide use patterns and neonate body sizes.
Pattern no	Combination of pesticides 1,2)					Birth weight (g)					Birth length (cm)					Weight change (g)					Length change (cm)
	a)	b)	e)	f)		n	Mean3)	SE4)	post-hoc5)		n	Mean3)	SE4)	post-hoc5)		n	Mean3)	SE4)	post-hoc5)		n	Mean3)	SE4)	post-hoc5)
1	-	-	-	+		15117	3031.94	2.116			15093	49.028	0.014			14618	1106.43	2.958			14519	4.341	0.013
2	-	-	-	-		13019	3028.64	2.277			12999	48.937	0.015	2<1		12484	1097.87	3.196			12368	4.337	0.014
3	+	-	-	+		4295	3027.04	3.916			4288	48.942	0.025			4162	1091.25	5.467			4124	4.268	0.024
4	-	+	-	+		3656	3034	4.248			3654	48.941	0.027			3543	1093.3	5.931			3503	4.266	0.026
5	+	+	+	+		2928	3027.78	4.809			2928	48.926	0.031			2817	1095.53	6.738			2793	4.128	0.03	5<1,2,3,4,6
6	+	-	-	-		2795	3036.25	4.866			2788	48.933	0.031			2679	1099.52	6.834			2657	4.378	0.03
7	+	+	-	+		2728	3028.44	4.933			2725	48.916	0.032			2627	1088.04	6.908			2602	4.191	0.031	7<1,2,6
8	-	+	-	-		2532	3019.85	5.102			2531	48.926	0.033			2440	1097.03	7.146			2408	4.212	0.032	8<1,2,6
9	-	+	+	+		2351	3030.08	5.347			2350	48.994	0.034			2282	1095.55	7.46			2261	4.168	0.033	9<1,2,6
10	-	-	+	+		2307	3034.18	5.369			2304	49.016	0.034			2240	1092.17	7.49			2225	4.259	0.033
								p	0.416133				p	5e-05				p	0.174203				p	1.9338e-15
								p	0.416133				p	<0.01				p	0.174203				p	<0.01
								ηp2	0.000179				ηp2	0.000686				ηp2	0.000256				ηp2	0.001811
								q	0.562178				q	<0.01				q	0.341761				q	<0.01
1) +: at least one used; never used
2) a): indoor insecticide sprays; b): mosquito coils/mats; e): insect repellents on clothes/skin; f): moth repellents for clothes; c) liquid insecticides; d) herbicides/gardening pesticides; and g) fumigation insecticides were not confirmed in the top 10 patterns, so they were excluded from this analysis.
3) Means are estimated marginal means calculated by ANCOVA.
4) SE: standard error.
5) Post hoc Bonferroni tests were applied in case of significant intergroup differences q < 0.05, adjusted using the Benjamini‐Hochberg method for false detection rate.

## Sheet: Supplementary table1
	Supplementary Table 1. Differences in neonate body sizes (weight and length change ratio) according to the frequency of pesticide use during pregnancy.
				Weight change ratio									length change ratio
	Pesticides		Frequency of use		n	Mean1)	SE2)	p	ηp²	q	post-hoc3)		n	Mean1)	SE2)	p	ηp²	q	post-hoc3)
	a) Indoor insecticide sprays	1	never		46175	1.368	0.001	0.112619	8.7e-05	0.269306			45755	1.088	0	0.01308	0.000158	0.0553385
		2	occasionally		18259	1.366	0.001						18082	1.087	0
		3	sometimes		3758	1.364	0.002						3707	1.088	0.001
		4	everyday		394	1.367	0.007						388	1.088	0.002
	b) Mosquito coils/mats	1	never		46622	1.368	0.001	0.6321	2.5e-05	0.8085			46230	1.088	0	<0.01	0.000589	<0.01
		2	occasionally		6531	1.367	0.002						6460	1.087	0				2<1
		3	sometimes		9214	1.368	0.001						9107	1.086	0				3<1
		4	everyday		6219	1.365	0.002						6135	1.086	0				4<1
	c) Liquid insecticides	1	never		68123	1.367	0	0.695797	2.1e-05	0.868254			67484	1.088	0	0.881826	1e-05	0.918903
		2	occasionally		375	1.371	0.007						363	1.088	0.002
		3	sometimes		70	1.373	0.016						67	1.085	0.004
		4	everyday		18	1.337	0.031						18	1.086	0.008
	d) Herbicides/gardening pesticides	1	never		62543	1.367	0.001	0.330641	5e-05	0.519579			61989	1.088	0	0.253141	6e-05	0.464092
		2	occasionally		5699	1.365	0.002						5605	1.087	0
		3	sometimes		278	1.369	0.008						273	1.09	0.002
		4	everyday		66	1.39	0.016						65	1.092	0.004
	e) Insect repellents on clothes/skin	1	never		51440	1.368	0.001	0.093834	9.3e-05	0.245756			50969	1.088	0	<0.01	0.000553	<0.01
		2	occasionally		11904	1.365	0.001						11766	1.086	0				2<1
		3	sometimes		4882	1.368	0.002						4840	1.087	0				3<1
		4	everyday		360	1.373	0.007						357	1.088	0.002
	f) Moth repellents for clothes	1	never		27737	1.366	0.001	0.148146	5.6e-05	0.322653			27453	1.088	0	0.73157	9e-06	0.874703
		2	sometimes		25961	1.368	0.001						25737	1.088	0
		3	continuously		14888	1.368	0.001						14742	1.088	0
	g) Fumigation insecticides	1	no		64080	1.367	0.001	0.033921	6.6e-05	0.113038			63462	1.088	0	0.89547	<0.00001	0.918903
		2	yes		4506	1.371	0.002						4470	1.088	0
	1) Means are estimated marginal means calculated by ANCOVA.
	2) SE: standard error.
	3) Post hoc Bonferroni tests were applied in case of significant intergroup differences q < 0.05, adjusted using the Benjamini‐Hochberg method for false detection rate.

## Sheet: Supplementary table2
	Supplementary Table 2. Differences in placental weight among neonates according to the frequency of pesticide use during pregnancy.
					Placental weight (g)
	Pesticides		Frequency of use		n	Mean1)	SE2)	p	ηp²	q	post-hoc3)
	a) Indoor insecticide sprays	1	never		47892	558.752	0.474	0.413896	4e-05	0.562178
		2	occasionally		18918	559.316	0.756
		3	sometimes		3902	559.641	1.661
		4	everyday		408	566.772	5.048
	b) Mosquito coils/mats	1	never		48365	559.077	0.474	0.876999	1e-05	0.918903
		2	occasionally		6773	558.341	1.246
		3	sometimes		9539	558.629	1.067
		4	everyday		6443	559.635	1.302
	c) Liquid insecticides	1	never		70639	558.978	0.382	0.399664	4.1e-05	0.562178
		2	occasionally		392	558.872	5.144
		3	sometimes		71	579.642	12.063
		4	everyday		18	556.056	23.927
	d) Herbicides/gardening pesticides	1	never		64866	558.792	0.399	0.309256	5e-05	0.515427
		2	occasionally		5898	561.162	1.342
		3	sometimes		289	558.252	5.983
		4	everyday		67	569.592	12.403
	e) Insect repellents on clothes/skin	1	never		53382	559.448	0.45	0.180201	6.9e-05	0.341761
		2	occasionally		12289	557.678	0.95
		3	sometimes		5075	557.12	1.489
		4	everyday		374	563.487	5.276
	f) Moth repellents for clothes	1	never		28927	559.142	0.603	0.060869	7.9e-05	0.175027
		2	sometimes		26823	559.78	0.621
		3	continuously		15370	557.358	0.826
	g) Fumigation insecticides	1	no		66436	559.091	0.394	0.354879	1.2e-05	0.542176
		2	yes		4684	557.668	1.486
	1) Means are estimated marginal means calculated by ANCOVA.
	2) SE: standard error.
	3) Post hoc Bonferroni tests were applied in case of significant intergroup differences q < 0.05, adjusted using the Benjamini‐Hochberg method for false detection rate.
